# Supplementary material for: Workers’ Psychological Distress During the Early Months of the COVID-19 Pandemic in Brazil: A Cross-Sectional Study
Source: Behav Sci (Basel). 2025 Mar 13;15(3):358. doi: 10.3390/bs15030358 (PMC11939451; doi:10.3390/bs15030358)
Supplement: Supplementary file 1 [file behavsci-15-00358-s001.zip]

Archive with 1 entries (1 files):
- behavsci-3475371-supplementary.pdf
